# Supplementary material for: Association Between Sodium–Glucose Cotransporter‐2 Inhibitors and Sepsis Risk in Patients With Type 2 Diabetes Mellitus
Source: J Diabetes Res. 2026 Jan 8;2026:1437417. doi: 10.1155/jdr/1437417 (PMC12782002; doi:10.1155/jdr/1437417)
Supplement: Supplementary file 1 — Supporting Information Additional supporting information can be found online in the Supporting Information section. Appendix A (Table S1: International Classification of Diseases, 10th Revision, Clinical Modification (ICD‐10‐CM) Diagnosis for outcomes; Figure S1 Kaplan–Meier failure curve and cumulative incidence for septic shock). [file JDR-2026-1437417-s001.zip]

Archive with 2 entries (2 files):
- Supplemental Figure.pptx
- Supplementary.docx
